# Supplementary material for: The High-Elevation Peatlands of the Northern Andes, Colombia
Source: Plants (Basel). 2023 Feb 20;12(4):955. doi: 10.3390/plants12040955 (PMC9967791; doi:10.3390/plants12040955)
Supplement: Supplementary file 1 [file plants-12-00955-s001.zip]

Archive with 1 entries (1 files):
- plants-2132075-supplementary.pdf
